# Supplementary material for: Reversing enhancer RNA–mediated IKBKE gene repression enables synthetic anticancer immunity in prostate cancer models
Source: J Clin Invest. 2026 Jan 16;136(2):e190928. doi: 10.1172/JCI190928 (PMC12807474; doi:10.1172/JCI190928)
Supplement: Supplemental tables 1-4 [file jci-136-190928-s027.xlsx]

## Sheet: Table 1
Supplementary Table 1. Sequence information of shRNAs and ASOs
shRNAs	Sequence	Company
sh-AR#1	CCTGCTAATCAAGTCACACAT	SIGMA
sh-AR#2	CGCGACTACTACAACTTTCCA	SIGMA
shIKBKE#1	TGCCCACAACACGATAGCCAT	SIGMA
shIKBKE#2	TGGGCAGGAGCTAATGTTTCG	SIGMA
shIKBKE#3	GTCCTTAGTCACACACGGCAA	SIGMA
shIKBKE#4	AGAAGTTCGTCTCGGTCTATG	SIGMA
shIKBKE#5	TCCCACTCCCTCTGGTTTATA	SIGMA
shRIG-I#1	CCAGAATTATCCCAACCGATA	SIGMA
shRIG-I#2	CCACTTAAACCCAGAGACAAT	SIGMA
shRIG-I#3	TTATCCCAACCGATATCATTT	SIGMA
shRIG-I#4	AGCACTTGTGGACGCTTTAAA	SIGMA
shRIG-I#5	GCAAGATCTTACTCAGAGATT	SIGMA
shMDA5#1	CGCAAGGAGTTCCAACCATTT	SIGMA
shMDA5#2	CCAACAAAGAAGCAGTGTATA	SIGMA
shMDA5#3	CCATCGTTTGAGAACGCTCAT	SIGMA
shMDA5#4	CCCATGACACAGAATGAACAA	SIGMA
shMDA5#5	AGGTGTAAGAGAGCTACTAAA	SIGMA
shTBK1#1	GCAGAACGTAGATTAGCTTAT	SIGMA
shTBK1#2	CGGGAACCTCTGAATACCATA	SIGMA
shTBK1#3	GCGGCAGAGTTAGGTGAAATT	SIGMA
shTBK1#4	ATTTGATGTGGTCGTGTAAAT	SIGMA
shTBK1#5	GCGGCAGAGTTAGGTGAAATT	SIGMA
sh-HDAC1-1	CCGGCGTTCTTAACTTTGAACCATACTCGAGTATGGTTCAAAGTTAAGAACGTTTTT	SIGMA
sh-HDAC1-2	CCGGGCCGGTCATGTCCAAAGTAATCTCGAGATTACTTTGGACATGA CCGGCTTTTT	SIGMA
sh-HADC2-1	CCGGCAGTCTCACCAATTTCAGAAACTCGAGTTTCTGAAATTGGTGA GACTGTTTTT	SIGMA
sh-HADC2-2	CCGGCCAGCGTTTGATGGACTCTTTCTCGAGAAAGAGTCCATCAAAC GCTGGTTTTT	SIGMA
sh-HADC3-1	CCGGCCTTCCACAAATACGGAAATTCTCGAGAATTTCCGTATTTGTG GAAGGTTTTT	SIGMA
sh-HADC3-2	CCGGCGGTCTCTATAAGAAGATGATCTCGAGATCATCTTCTTATAGA GACCGTTTTT	SIGMA
sh-HADC4-1	CCGGCGACTCATCTTGTAGCTTATTCTCGAGAATAAGCTACAAGATG AGTCGTTTTT	SIGMA
sh-HADC4-2	CCGGGCAGCTCAAGAACAAGGAGAACTCGAGTTCTCCTTGTTCTTGA GCTGCTTTTT	SIGMA
sh-HADC5-1	CCGGGACTGTTATTAGCACCTTTAACTCGAGTTAAAGGTGCTAATAA CAGTCTTTTT	SIGMA
sh-HADC5-2	CCGGGCTAGAGAAAGTCATCGAGATCTCGAGATCTCGATGACTTTCT CTAGCTTTTT	SIGMA
sh-HADC6-1	CCGGCATCCCATCCTGAATATCCTTCTCGAGAAGGATATTCAGGATG GGATGTTTTT	SIGMA
sh-HADC6-2	CCGGGCCTACGAGTTTAACCCAGAACTCGAGTTCTGGGTTAAACTCG TAGGCTTTTT	SIGMA
sh-HADC7-1	CCGGTCCACACAGAAATGTGAACTTCTCGAGAAGTTCACATTTCTGT GTGGATTTTT	SIGMA
sh-HADC7-2	CCGGGCTGATCTATGACTCGGTCATCTCGAGATGACCGAGTCATAGA TCAGCTTTTT	SIGMA
sh-HADC8-1	CCGGTGACAGAAAGAGATCAGGTTTCTCGAGAAACCTGATCTCTTTC TGTCATTTTT	SIGMA
sh-HADC8-2	CCGGGCATTCTTTGATTGAAGCATACTCGAGTATGCTTCAATCAAAG AATGCTTTTT	SIGMA
sh-HADC9-1	CCGGCGCATTCTAATTCATGAAGATCTCGAGATCTTCATGAATTAGA ATGCGTTTTT	SIGMA
sh-HADC9-2	CCGGGCAAAGATTTAGCTCCAGGATCTCGAGATCCTGGAGCTAAATC TTTGCTTTTT	SIGMA
sh-HADC10-1	CCGGCACCGCAGAAATGACACCGCACTCGAGTGCGGTGTCATTTCTG CGGTGTTTTT	SIGMA
sh-HADC10-2	CCGGCCTGTACCTCTTAGATGGGATCTCGAGATCCCATCTAAGAGGT ACAGGTTTTT	SIGMA
sh-HADC11-1	CCGGGCGCTATCTTAATGAGCTCAACTCGAGTTGAGCTCATTAAGAT AGCGCTTTTT	SIGMA
sh-HADC11-2	CCGGCTCGCCATCAAGTTTCTGTTTCTCGAGAAACAGAAACTTGATG GCGAGTTTTT	SIGMA
IKBKE-eRNA ASO#1	GCGTTCCTATGTACACACTC	Integrated DNA Technologies
IKBKE-eRNA ASO#2	TCAAGGGTACTATGAGCAGT	Integrated DNA Technologies
IKBKE-eRNA ASO#3	TGTCATCAAGGGTGGAGAGT	Integrated DNA Technologies

## Sheet: Table 2
Supplementary Table 2. List of marker genes used for cell type annotation in scRNA-seq data analysis
blood	B cell	BANK1	CD74	CD79A	CD79B	HLA-DQA1	IGHM	MEF2C	MS4A1	RALGPS2	TNFRSF13C
blood	Basophil	CD63	CD123	CD203C	CD22	CD69	ENPP3	FCER1A	BSP1	CCL3	CCL4	CCR3	CD117	CD11B	CD15	CD19	CD200R3	CD45	CD49B	FC-EPSILON RI-ALPHA	HLA-DR	IL3RA	ITGA2	MCPT8	MMCP-8	PTPRC	SMAD1	FUT4
blood	CD14 Monocyte	CD14	CTSS	FCN1	G0S2	IL1B	LYZ	S100A12	S100A8	S100A9	VCAN	FCNA	LYZ1
blood	CD16 Monocyte	AIF1	CDKN1C	FCGR3A	HES4	IER5	IFITM3	LST1	MS4A7	PTPRC	RHOC	FCGR4
blood	CD4 Central Memory T cell	AQP3	CD4	IL32	IL7R	ITGB1	LDHB	LTB	MAL	TMSB10	TRAC
blood	CD4 Cytotoxic T cell	B2M	CD4	CST7	FGFBP2	GNLY	GZMA	GZMH	IL32	ITGB1	NKG7
blood	CD4 Effector Memory T cell	AQP3	CCL5	FYB1	GZMA	GZMK	IL32	IL7R	KLRB1	LTB	TRAC
blood	CD4 Naive T cell	CCR7	CD4	FHIT	IL7R	LDHB	LEF1	MAL	NOSIP	PIK3IP1	TCF7
blood	CD4 Proliferating T cell	ASPM	CENPF	MKI67	NUSAP1	PCLAF	PTTG1	RRM2	TOP2A	TPX2	TYMS
blood	CD4 T cell	CD3D	CD3G	CD4	IL7R	LDHB	LTB	MAL	TMSB10	TPT1	TRAC
blood	CD56-bright natural killer cell	FCER1G	KLRC1	NCAM1	PPP1R9A	SPINK2	SPTSSB	TNFRSF11A	TRDC	XCL1	XCL2
blood	CD56-dim natural killer cell	FCER1G	FGFBP2	GNLY	GZMB	KLRF1	NKG7	PRF1	SPON2	TRDC	TYROBP
blood	CD8 Central Memory T cell	ANXA1	CD8A	CD8B	IL7R	KRT1	LDHB	LINC02446	NELL2	TRAC	YBX3
blood	CD8 Effector Memory T cell	CCL5	CD8A	CD8B	CST7	GZMH	GZMK	KLRD1	NKG7	TRAC	TRGC2
blood	CD8 Naive T cell	CCR7	CD8A	CD8B	CRTAM	LEF1	LINC02446	NOSIP	OXNAD1	RGS10	S100B
blood	CD8 Proliferating T cell	CD3D	CD3G	CD8B	CLSPN	MKI67	PCLAF	RRM2	TK1	TRAC	TYMS
blood	CD8 T cell	CD3D	CD3E	CD3G	CD8A	CD8B	CTSW	HCST	LINC02446	TMSB10	TRAC
blood	Dendritic cell	AXL	CCDC88A	CD74	CLEC4C	CST3	DNASE1L3	GAS6	HLA-DMA	HLA-DPA1	HLA-DPB1	HLA-DQA1	HLA-DQB1	HLA-DRA	HLA-DRB1	IL3RA	LGMN	LILRA4	PPP1R14A	SCN9A	SCT
blood	Double-negative T cell	AC004585.1	CAV1	DTHD1	FXYD2	GZMA	GZMK	MIR4422HG	MYB	NUCB2	PTPN3
blood	Embryonic stem cell	BMP4	FGF4	LIF	LIFR	NANOG	POU5F1	SOX2	STAT3	TERT	B2M	BRACHYURY	REX1	T2	ZFP42	SLC25A5
blood	Endothelial cell	CD34	CD146	CD31	PECAM1	CD102	CD105	CD45	CDH5	ENDOGLIN	PLVAP	PTPRC	SELE	VCAM1	VWF	BDCA-3	CC CHEMOKINE RECEPTOR D6	CD106	CD112	CD119	CD123	CD13	CD133	CD141	CD143	CD144	CD147	CD150	CD151	CD160	CD18	CD182	CD202B	CD206	CD248	CD282	CD299	CD300G	CD309	CD324	CD36	CD39	CD40	CD44	CD49B	CD49D	CD54	CD61	CD62
blood	Endothelial progenitor cell	CD34	KDR	CD133	CD31	CD45	PROM1	PTPRC	C-KIT	EGFR2	KIT	LY6A	PECAM1	SCA-1	VEGFR-2
blood	Endothelial stem cell	CD102	CD105	CD106	CD114	CD117	CD120A	CD120B	CD14	CD146	CD29	CD31	CD34	CD45	CD49D	CD49E	CD49F	CD54	CD62L	CD62P	ITGA4
blood	Eosinophil	CD69	CD11B	CD123	CD14	CD33	CD44	CD48	CD81	HLA-DR	IL3RA	IL5RA	ITGAM	CD114	CD116	CD11C	CD124	CD125	CD126	CD15	CD16	CD193	CD25	CD54	CD66B	CD66E	CEACAM5	CEACAM8	CSF2RA	CSF3R	CXCL8	FCGR3A	FCGR3B	FUT4	ICAM1	IL-13	IL-3 RECEPTOR ALPHA SUBUNIT	IL-3R-ALPHA	IL-4	IL-5	IL-5R-ALPHA	IL-8	IL13	IL2RA	IL4	IL4R	IL5	IL6R	ITGAX
blood	Epithelial cell	CD119	CD13	CD1D	CD282	CD44	CD49B	CD1D1	TLR2
blood	Erythroblast	KLF1	ALAD	ALAS2	ANP32B	AQP1	ATP5G1	BCL11A	BLVRB	BPGM	C1QTNF12	CAR1	CAR2	CD44	CD71	CDH1	CFP	CGA	CKS2	CNBP	CTSE	DEK	DUT	EEF1G	EIF2S2	ENG	EPOR	ETS1	GAS5	GATA1	GLRX5	GRSF1	GYPA	HBA-A1	HBB-BT	HMBS	HSPE1	IGBP1	ISG20	ITGB1	KIT	KMT5A	LMNB1	LMO2	LRP8	MCM7	METAP2	NOP10	NPM1
blood	Erythroid cell	AHSP	ALAS2	CA1	HBD	HBM	IFIT1B	SELENBP1	SLC4A1	TMCC2	TRIM58	EXOC6
blood	Erythroid precursor cell	AHSG	AHSP	ALAD	ALAS2	APOA1	AQP1	ARG1	ASNS	BPGM	CAR1	CCNA2	CD36	CD44	CD47	CD55	CD59A	CEACAM1	CLDN13	COX6B2	DCAF12	EDRF1	EPB41	EPB41L2	EPB42	EPOR	ERMAP	FECH	FOSB	GH	GYPA	GYPB	GYPC	HBA-A1	HBA-A2	HBA-X	HBA1	HBA2	HBB	HBB-BH1	HBB-BS	HBB-BT	HBD	HBG1	HBG2	HBM	HEMGN	HEXA	HIST1H2AO
blood	Gamma delta T cell	CD7	KLRC1	KLRD1	KLRG1	NKG7	TRDC	TRDV2	TRGC1	TRGC2	TRGV9
blood	Granulocyte	CD14	CD15	CD33	CD44	CD63	CCR3	CD11B	CD11C	CD123	CD16	CD203C	CD45	CD49D	CD66B	CEACAM8	ENPP3	FCGR3A	FCGR3B	FUT4	HLA-DR	IL3RA	ITGA4	ITGAM	ITGAX	PTPRC	FCGR4
blood	Hematopoietic stem cell	CD34	AVP	BEX1	CRYGD	MLLT3	MSRB3	NPDC1	NPR3	THY1	MPL	KIT	PROM1	FLT3	SLAMF1	CXCR4	TEK	ABCB1	ABCG2	BAALC	SPN	CDCP1	MYADM	KITLG	TGFB2	PTPRE	TAF7	GATA2	GPR171	ANGPT1	PROCR	NFE2	NKX2-3	HHEX	MEIS1	LYL1	ELF1	HLF	RGS18	MYCT1	ADGRG1	DNMT3B	MYCN	ARID3A	ITGA2B	GATA3	ROBO4	PITX2	TXNIP
blood	Immature myeloid cell	CD14	CD33	CD11B	CD11C	CD123	CD15	CD16	CD66B	CEACAM8	FCGR3A	FCGR3B	FUT4	HLA-DR	IL3RA	ITGAM	ITGAX	FCGR4
blood	Innate lymphoid cell	HPGDS	IL1R1	KIT	KLRB1	LINC01229	SOX4	TNFRSF18	TNFRSF4	TRDC	TTLL10
blood	Intermediate B cell	AIM2	BANK1	CD79A	CD79B	IGHD	IGHM	LINC01857	MS4A1	RALGPS2	TNFRSF13B
blood	Leukocyte	CD38	CD45	CD16	CD20	CD3	CD3D	CD3E	CD3G	CD42B	FCGR3A	FCGR3B	GP1BA	MS4A1	PTPRC	FCGR4
blood	Lymphoid cell	TIA1	CD56	GRANZYME B	GZMB	NCAM1
blood	Megakaryocyte	CD33	ARHGAP6	CD14	CD15	CD34	CD41	CD41A	CD42A	CD42B	CD61	FUT4	GP1BA	GP9	ITGA2B	ITGB3	LTBP1	MED12L	PF4	PLEK	PRKAR2B	RUNX1	THBS1
blood	Memory B cell	AIM2	BANK1	CD79A	COCH	LINC01781	MS4A1	RALGPS2	SSPN	TEX9	TNFRSF13C
blood	Mesenchymal stem cell	CD34	CD44	CD90	ANPEP	CD105	CD117	CD13	CD140A	CD29	CD31	CD45	ENG	ITGB1	KIT	LY6A	PDGFRA	PECAM1	PTPRC	SCA-1	THY1
blood	Monocyte	AIF1	CTSS	FCN1	LYZ	MNDA	NEAT1	PSAP	S100A9	SERPINA1	TYROBP	FCNA	IFI211	LYZ1
blood	Mucosal-associated invariant T cell	CXCR6	GZMA	GZMK	IL7R	KLRB1	NCR3	NKG7	PRSS35	RBM24	SLC4A10	NCR3-PS
blood	Myeloid cell	CD11B	CD15	CD33	ITGAM	CASK	CD11C	CD123	CD14	CD16	CD41	CD42B	CD45	CD66B	CEACAM8	FCGR3A	FCGR3B	FUT4	GP1BA	GR-1	HLA-DR	IL3RA	ITGA2B	ITGAX	LIN2	LY6G	MAC-1	PTPRC	FCGR4	GSR
blood	Myeloid dendritic cell	AFF3	C1ORF54	CADM1	CD1C	CLEC10A	CLEC9A	CLNK	DNASE1L3	ENHO	ENPP1	FCER1A	FLT3	GSN	HLA-DQA1	IDO1	NDRG2	PLD4	SLC38A1	XCR1
blood	Myeloid-derived suppressor cell	CD14	CD1D	CD226	CD24	CD244	CD33	CD46	CD52	CD53	CD69	CD81	CD84	CD11B	CD11C	CD220	CD328	CD39	CD42B	CD49A	CD49D	CD49E	CD49F	CD54	CD56	CD62L	CD62P	CD66A	CD66C	CD66E	CD71	CD85D	CD85H	CD85J	CD85K	CEACAM1	CEACAM5	CEACAM6	ENTPD1	GP1BA	ICAM1	INSR	ITGA1	ITGA4	ITGA5	ITGA6	ITGAM	ITGAX	LILRA2
blood	Naive B cell	BTG1	CD79A	CD79B	CXCR4	IGHD	IGHM	IL4R	MS4A1	TCL1A	YBX3	IL4RA
blood	Natural killer cell	CD247	FCER1G	KLRF1	ASPM	CLSPN	CST7	GNLY	GZMB	KLRD1	MKI67	NKG7	PCLAF	PRF1	TOP2A	TRDC	TYMS	TYROBP
blood	Neutrophil	CD11B	ADAM8	ADPGK	ARG2	ASPRV1	AZU1	BST1	C5AR1	CAMP	CAR1	CCL3	CCL6	CCL9	CCR1	CCRL2	CD14	CD177	CD24	CD33	CEACAM1	CEACAM8	CFP	CHIL3	CLEC4D	CLEC4E	CRP	CSF3R	CTSG	CXCL2	CXCR1	CXCR2	DEFA1	DEFA2	DEFA3	DOCK8	ELANE	FCGR1A	FCGR3A	FUT4	HDC	HP	IL1B	IL1R2	ITGAM	ITGAX	JAML	LCN2	LRG1
blood	Plasma cell	CD19	CD27	CD38	CD117	CD138	CD229	CD319	CD54	ICAM1	IGD	KIT	LY9	SDC1	SLAMF7	IGHD
blood	Plasmablast	CPNE5	DERL3	HRASLS2	IGHA2	MZB1	NT5DC2	POU2AF1	TNFRSF13B	TNFRSF17	TXNDC5	PLAAT2
blood	Plasmacytoid dendritic cell	IL3RA	IRF4	ITM2C	LILRA4	MZB1	PLD4	SERPINF1	SMPD3	SPIB	TPM2
blood	Platelet	CAVIN2	CLU	GNG11	GP9	HIST1H2AC	NRGN	PF4	PPBP	RGS18	TUBB1
blood	Regulatory T cell	AC133644.2	CD4	CTLA4	FCRL3	FOXP3	IKZF2	IL2RA	LAIR2	RTKN2	TIGIT
blood	Reticulocyte	CD36	FOLR1	ITGA4	RUVBL1	SLC11A2	TFRC	UBE2O	UCP3
blood	T cell	CD3D	CST7	GZMA	GZMK	KLRB1	KLRG1	LYAR	NKG7	TRDC	TRGC2
blood	Thymic emigrant cell	CD31	CD45RA	CD62L	PECAM1	PTPRC	SELL
[truncated: 78 more columns]

## Sheet: Table 3
Supplementary Table 3. List of DNA sequences of primers for qRT-PCR, ChIP-qPCR, DNA fragment cloning and sgRNAs
Name	Sequence (5'-3')	Note
IKBKE-F	CGAGTTGTCGTCCATGTCTT	RT-qPCR
IKBKE-R	CCTTGGCAGTGTTGTAATCC	RT-qPCR
IRF7-F	CGTCGCTTCGTGATGCTG	RT-qPCR
IRF7-R	GCCTCGCCTGTCGTTAGTG	RT-qPCR
IFIT1-F	CCCACTTCTGTCTTACTGC	RT-qPCR
IFIT1-R	CTTGTTAATGATGCCTGTT	RT-qPCR
IKBKE-1-F	TTCCCTCATCAGAAAGCTATTGGTTATCAA	3C-qPCR
IKBKE-2-F	ACCTCATGCCAAGTGGCCC	3C-qPCR
IKBKE-3-F	TGTGTCTAGGATAGCCATTTTCCAGGA	3C-qPCR
IKBKE-4-F	CTTGTGGAATGGCCACATGGAG	3C-qPCR
IKBKE-1-R	AGGCTGTGAAAAGGGAGAGAGGTA	3C-qPCR
IKBKE-eRNA-F	CAGGCCATTGGTTACTTT	RT-qPCR
IKBKE-eRNA-R	CAGACTTGGGCTTCTTCC	RT-qPCR
HDAC1-F	ATCTATCGCCCTCACAAA	RT-qPCR
HDAC1-R	GTCCGTCTGCTGCTTATT	RT-qPCR
HDAC2-F	TGGGCTGGAGGATTACAT	RT-qPCR
HDAC2-R	CCTCAAGTCTCCTGTGCC	RT-qPCR
HDAC3-F	ATCGTCTTCAAGCCATACC	RT-qPCR
HDAC3-R	AACACTGGGCAGTCATCG	RT-qPCR
HDAC4-F	AGCGTCCGTTGGATGTCA	RT-qPCR
HDAC4-R	GGGCAAGGATGGCGATGT	RT-qPCR
HDAC5-F	TCACCTGATGTGGTCCTAGTCT	RT-qPCR
HDAC5-R	CCTCGGTCTCACCTGCTT	RT-qPCR
HDAC6-F	ATGCCATCAAGGAGCAAC	RT-qPCR
HDAC6-R	GCAATAGCCATCCATAAGAC	RT-qPCR
HDAC7-F	ATGACGCAGCAACTGATGAA	RT-qPCR
HDAC7-R	GCGGATGGCATTGAGGTT	RT-qPCR
HDAC8-F	AACTGGTCTGGAGGGTGG	RT-qPCR
HDAC8-R	GGTGAAACTGAATGCGTCT	RT-qPCR
HDAC9-F	TGTGAGACGCAGACGCTTAG	RT-qPCR
HDAC9-R	AGGTGCAGACTGGGTTCG	RT-qPCR
HDAC10-F	TTCCACCCGAGTACCTTTCA	RT-qPCR
HDAC10-R	GCACATCCCAGTCCACGAC	RT-qPCR
HDAC11-F	AGTGGTCCTTTGCTGTTGC	RT-qPCR
HDAC11-R	GGGTAGATGTGGCGGTTG	RT-qPCR
IKBKE-eRNA-F	TAATACGACTCACTATAGGGGGAGGGAAGCGGTGAGAACCTTCTCTAC	clone
IKBKE-eRNA-R	AGCCGTGGTGGGGAGCAGAGG	clone
Irf7-F	GCTGTTTGGAGACTGGCTAT	RT-qPCR
Irf7-R	GGCTCACTTCTTCCCTATTTT	RT-qPCR
Isg15-F	GCTCCAGGACGGTCTTAC	RT-qPCR
Isg15-R	TGGTCTTCGTGGACTTGTT	RT-qPCR
Ifit1-F	CGCCAAGATTTAGATGAC	RT-qPCR
Ifit1-R	GATAATGTAAGTAGCCAGAGG	RT-qPCR
Ikbke-F	CCCAAAGTTCGTCCCTAA	RT-qPCR
Ikbke-R	GTGTCCTGAAGCACCTCC	RT-qPCR
IKBKE-Promtor-F	AGGACTGGATCGGCATAG	ChIP-qPCR
IKBKE-Promtor-R	GAGTTCCCAAGGGTAGGC	ChIP-qPCR
IKBKE-Enhancer-F	ATGTCTTCTCCCTGTCCC	ChIP-qPCR
IKBKE-Enhancer-R	TCCTAATACCCAGCCTTT	ChIP-qPCR
sgIKBKE-eRNA#1 a	CTATGGGCAACGCTTAGCTG	guideRNA
sgIKBKE-eRNA#1 b	GTGTACATAGGAACGCTTCC	guideRNA
sgIKBKE-eRNA#2 a	TCTATGGGCAACGCTTAGCT	guideRNA
sgIKBKE-eRNA#2 b	AGTGTGTGCGTGGTGTATGT	guideRNA
sgIKBKE-eRNA#3 a	AGAGGGCAGGGGGTGTCAGT	guideRNA
sgIKBKE-eRNA#3 b	ACACTCCTCAGAACGTACTG	guideRNA
sgIKBKE-eRNA#4 a	GCTAAGCGTTGCCCATAGAC	guideRNA
sgIKBKE-eRNA#4 b	GTTGGCTGTACATTTCGTAA	guideRNA
sgIKBKE-eRNA#5 a	GGTGTCAGTAGGCAAGGCAG	guideRNA
sgIKBKE-eRNA#5 b	GTTCTGAGGAGTGTGTACAT	guideRNA

## Sheet: Table 4
Supplementary Table 4. Information of antibodies used
Antibody	Cat# number	Company
CD8α (D4W2Z) XP Rabbit mAb	98941S	Cell Signaling Technology
CD4 antibody [EPR6855]	ab133616	Abcam
CD11c (D1V9Y) Rabbit mAb	97585S	Cell Signaling Technology
NCAM1 (CD56) (E7X9M) XP Rabbit mAb	99746S	Cell Signaling Technology
IKKε (D20G4) Rabbit mAb	2905S	Cell Signaling Technology
Androgen Receptor (441)	sc-7305	Santa Cruz
ERK2 Mouse mAb	sc-135900	Santa Cruz
HDAC2 (D6S5P) Rabbit mAb	57156S	Cell Signaling Technology
Phospho-IKKε (Ser172) (D1B7) Rabbit mAb	8766S	Cell Signaling Technology
TBK1/NAK (D1B4) Rabbit mAb	3504S	Cell Signaling Technology
Phospho-TBK1/NAK (Ser172) (D52C2) XP Rabbit mAb	5483S	Cell Signaling Technology
IRF-3 (D83B9) Rabbit mAb	4302S	Cell Signaling Technology
Phospho-IRF-3 (Ser396) (4D4G) Rabbit mAb	4947S	Cell Signaling Technology
Stat1 (D1K9Y) Rabbit mAb	14994S	Cell Signaling Technology
Phospho-Stat1 (Tyr701) (58D6) Rabbit mAb	9167S	Cell Signaling Technology
Stat2 (D9J7L) Rabbit mAb	72604S	Cell Signaling Technology
Phospho-Stat2 (Tyr690) (D3P2P) Rabbit mAb	88410S	Cell Signaling Technology
RIG-I (D14G6) Rabbit mAb	3743S	Cell Signaling Technology
MDA-5 (D74E4) Rabbit mAb	5321S	Cell Signaling Technology
Anti-dsRNA monoclonal antibody J2	RNT-SCI-10010200	Jena Bioscience
CCR7-BV650	566756	BD Biosciences
CD11a-APC	301212	BioLegend
CD45RA	563031	BD Biosciences
CD8-PE-Cy7	304006	BD Pharmingen
Ki-67-BV421	562899	BD Biosciences
PD-1 FITC	32990	BioLegend
