# Supplementary material for: Reversing enhancer RNA–mediated IKBKE gene repression enables synthetic anticancer immunity in prostate cancer models
Source: J Clin Invest. 2026 Jan 16;136(2):e190928. doi: 10.1172/JCI190928 (PMC12807474; doi:10.1172/JCI190928)
Supplement: Supporting data values [file jci-136-190928-s028.xlsx]

## Sheet: F1G-J
	Good37	Good57	Poor74	Poor27	Good80	Poor11	Good70	Poor42	Good71	Poor97
CD4 Central Memory T cell	0.295051	5.78486	0.00728	1.05608	0.906286	0.291852	0.010281	0.045831	0.051503	0.002062
Erythroid precursor cell	0.054677	0	0	0		0.198097	1.10709	6.70434		0
CD8 T cell	1.695	3.47533	1.23804	1.05522	1.31758	1.09096	0.553548	0.300539	0.330645	0.029644
Neutrophil	0.23951	116.214	0	0.709265	0.968788	0.301935	0.012633	0.209611	0.041409	0.014396
CD4 Naive T cell	3.8911	0.070072	20.9405	1.11205	1.0269	4.52331	9.54818	3.80977	2.58478	2.59232
Lymphoid cell	1.28369	0.019295	1.1827	0.959117	1.30978	0.939036	0.564125	0.789778	1.28979	0.368042
Natural killer cell	4.77844	1.25042	0.834154	1.18269	1.14748	1.0711	1.00152	0.263145	1.29573	0.789869
Naive B cell	2.14914	2.15563	2.61647	0.840618	1.15624	1.87932	0.880259	0.237001	1.01018	0.974993
CD14 Monocyte	4.60015		0.602397	41.4937	0.8276	348.96	29.4171	65.0485	0.502795
CD16 Monocyte	4.97563	1.57828	0.183139	1.12541	0.988675	1.07025	1.30008	1.14257	0.58942	0.911725
Monocyte	0.016081		0	23.2803	0.364868	3.63612		359.017	0.131388	5.00988
CD8 Effector Memory T celll	17.699	0.440623	30.8728	4.87859	1.06704	66.8577	307.034	51.6234	8.36283	1190.68
CD4 Cytotoxic T cell	0.020906	19.0937	0	1.81713		0.007434	0	2.26916	0	0
Platelet	1.49451	1.99329	0.134658	0.448804	2.55408	0.899806	0.602186	0.325748	1.45465	0.38288
Eosinophil					1.27704
Erythroid cell	5.50873	0.343384	0.035857	1.02707		4.03268	2.95225	2.80363		1.5308
Myeloid dendritic cell	2.51515	3.63106	3.26791	1.46963	0.704573	2.16836	1.57006	1.39017	0.685277	0.667985
CD8 Naive T cell	0.142161	6.33395	0	1.54061	1.27704	0.865471	0.124393	0.070045	0.015222	0.011183
CD4 Proliferating T cell	1.17074	0.867893	0.200799	0.31051	1.02163	0.342218	0.410035	0.893912	0.960141	0.41749
Dendritic cell	11.3729	2.29124	0.584143	0.793646	0.957779	1.90173	2.21419	0.454937	1.02792	1.07355
Intermediate B cell	1.42161	13.2187	0	0.076079	2.55408	2.47621	0	0.349792	0	0

## Sheet: F1L
	Naive										ADT+IR
Dendritic c	0.001278	0.001711	0.000842	0.000283	0.001105	0.002834	0.002739	0.001295	0.001877	0.001031	0.024846	0.029462	0.014987	0.020457	0.01984	0.020852	0.018951	0.0156	0.020839	0.016541
ell+ T cell	0.000887	7e-05	3.4e-05	0.000137	0.000223	2.1e-05	7.2e-05	0.000617	1.8e-05	0.00063	0.015022	0.017339	0.01321	0.009031	0.008146	0.010218	0.007934	0.011289	0.005892	0.014107
Dendritic cell	0.001974	0.002427	0.005882	0.009882	0.000976	0.002758	0.001249	0.004182	0.001937	0.003468	0.038989	0.036189	0.021444	0.031081	0.024268	0.018953	0.030672	0.019083	0.027642	0.020893
Natural killer cell	0.001596	0.000998	0.00066	0.000147	0.001084	7.7e-05	0.001208	0.000159	0.000219	1.4e-05	0.045467	0.030425	0.02305	0.039863	0.028794	0.033673	0.025899	0.03253	0.029073	0.019273

## Sheet: F2G
Mock			IR			Enz			Enz+IR
0.92	1.08	1.11	2.63	2.35	2.25	1.36	1.51	1.43	11.36	10.14	10.38

## Sheet: F2H
MOCK			IR			ENZ			ENZ+IR
0.98	1.19	1.03	3.23	3.56	4.27	2.16	2.23	2.51	13.52	14.13	12.98

## Sheet: F3D
DDX58
Mock			DHT
0.94	1.09	0.98	0.93	1.06	1.01
IFI16
Mock			DHT
0.92	1.1	0.99	0.92	1.08	1.04
TRAF3
Mock			DHT
0.96	1.08	0.97	0.92	0.97	1.12
IKBKE
Mock			DHT
0.93	1.1	0.98	0.28	0.33	0.36
IRF5
Mock			DHT
0.98	1.07	0.96	0.95	0.93	0.99

## Sheet: F3E
Dhx58
Mock			DHT
0.97	1.07	0.96	0.95	0.91	1.03
IRF9
Mock			DHT
0.92	1.07	1.11	0.89	0.97	1.03
Ikbke
Mock			DHT
0.94	1	1.12	0.3	0.25	0.33
Irf3
Mock			DHT
0.98	1.08	0.95	0.91	1.18	0.99
Mavs
Mock			DHT
0.96	1.07	0.98	0.91	0.86	1.09

## Sheet: F3H
Mock			Enz
0.98	1.06	0.96	2.12	2.51	1.93

## Sheet: F3J
Mock			Enz
1.03	0.93	1.04	2.19	2.34	2.11

## Sheet: F4A
groups time（h）	CSS			DHT
0	1.04	0.94	1.02	1.04	0.94	1.02
3	0.67	0.73	0.72	0.78	0.71	0.74
6	0.55	0.51	0.58	0.47	0.5	0.53
12	0.31	0.33	0.37	0.3	0.36	0.29

## Sheet: F4B
groups time（h）	CSS			DHT
0	1.04	0.94	1.02	1.04	0.94	1.02
3	0.67	0.73	0.72	0.78	0.71	0.74
6	0.55	0.51	0.58	0.47	0.5	0.53
12	0.31	0.33	0.37	0.3	0.36	0.29

[truncated: 53 more sheets: F4D, F4E, F4F, F4G, F4H, F4I, F4L, F4M, F4N, F4U, F5D, F5E, F5F, F5G, F6G, F6H, F6I, F6J, F7C, F7D …]
